# Supplementary material for: A systematic study of traditional Chinese medicine treating hepatitis B virus-related hepatocellular carcinoma based on target-driven reverse network pharmacology
Source: Front Cell Infect Microbiol. 2022 Aug 15;12:964469. doi: 10.3389/fcimb.2022.964469 (PMC9420877; doi:10.3389/fcimb.2022.964469)
Supplement: Supplementary file 1 [file Table_1.xlsx]

## Sheet: Sheet1
ID	name
MOL006505	(-)-epicatechin
MOL009015	(-)-Tabernemontanine
MOL011076	(+)-Medicarpin
MOL004503	(+/-)Nicotine
MOL001061	(16S, 20R)-dihydroxydammar-24-en-3-one
MOL007606	(1R,3R)-1-methyl-2,3,4,9-tetrahydro-1H-$b-carboline-3-carboxylic acid
MOL012120	(1R,5R,6R,7R)-3-allyl-6-(1,3-benzodioxol-5-yl)-1-methoxy-7-methylbicyclo[3.2.1]oct-2-ene-4,8-dione
MOL006438	(2E)-2-(3,4-dihydroxybenzylidene)-6,7-dihydroxy-benzofuran-3-one
MOL002864	(2E,4Z)-5-(1,3-benzodioxol-5-yl)-1-piperidino-penta-2,4-dien-1-one
MOL007132	(2R)-3-(3,4-dihydroxyphenyl)-2-[(Z)-3-(3,4-dihydroxyphenyl)acryloyl]oxy-propionic acid
MOL001040	(2R)-5,7-dihydroxy-2-(4-hydroxyphenyl)chroman-4-one
MOL000246	(2R)-5,7-dihydroxy-2-phenylchroman-4-one
MOL013425	(2R)-5-hydroxy-2-(4-hydroxyphenyl)-7-methoxychroman-4-one
MOL004941	(2R)-7-hydroxy-2-(4-hydroxyphenyl)chroman-4-one
MOL000228	(2R)-7-hydroxy-5-methoxy-2-phenylchroman-4-one
MOL013191	(2R,3R)-2-(1,3-benzodioxol-5-ylmethyl)-3-[(3,4,5-trimethoxyphenyl)methyl]butane-1,4-diol
MOL006992	(2R,3R)-4-methoxyl-distylin
MOL000308	(2R,3R,3aS)-3a-allyl-2-(1,3-benzodioxol-5-yl)-5-methoxy-3-methyl-2,3-dihydrobenzofuran-6-one
MOL008431	(2R,3S)-2-(3,4-dihydroxyphenyl)chroman-3,7,8-triol
MOL004571	(2R,3S)-2-(3,5-dihydroxyphenyl)chroman-3,5,7-triol
MOL013100	(2S)-2-(1-hydroxy-1-methyl-ethyl)-9-[(2S,3R,4R,5S,6R)-3,4,5-trihydroxy-6-methylol-tetrahydropyran-2-yl]oxy-2,3-dihydrofuro[3,2-g]chromen-7-one
MOL004805	(2S)-2-[4-hydroxy-3-(3-methylbut-2-enyl)phenyl]-8,8-dimethyl-2,3-dihydropyrano[2,3-f]chromen-4-one
MOL004824	(2S)-6-(2,4-dihydroxyphenyl)-2-(2-hydroxypropan-2-yl)-4-methoxy-2,3-dihydrofuro[3,2-g]chromen-7-one
MOL006604	(2S)-7-hydroxy-2-(4-hydroxyphenyl)-5-methoxy-8-(3-methylbut-2-enyl)chroman-4-one
MOL004945	(2S)-7-hydroxy-2-(4-hydroxyphenyl)-8-(3-methylbut-2-enyl)chroman-4-one
MOL008482	(2S,12bR)-methyl 2-((E)-1-oxobut-2-en-2-yl)-1,2,6,7,12,12b-hexahydroindolo[2,3-a]quinolizine-3-carboxylate
MOL000321	(2S,3S)-2-(3,4-dimethoxyphenyl)-7-methoxy-3-methyl-2,3-dihydrobenzofuran-5-carbaldehyde
MOL001782	(2Z)-2-(2-oxoindolin-3-ylidene)indolin-3-one
MOL002940	(3R)-3-(2,3-dihydroxy-4-methoxyphenyl)-7-hydroxychroman-4-one
MOL002938	(3R)-4'-Methoxy-2',3,7-trihydroxyisoflavanone
MOL012372	(3R,4aR,6aS,6bS,8aS,11R,12aR,14bS)-4,4,6a,6b,8a,11,14b-heptamethyl-11-methylol-1,2,3,4a,7,8,9,10,12,12a,13,14-dodecahydropicen-3-ol
MOL003290	(3R,4R)-3,4-bis[(3,4-dimethoxyphenyl)methyl]oxolan-2-one
MOL000240	(3R,5S)-1,7-di(phenyl)heptane-3,5-diol
MOL002962	(3S)-7-hydroxy-3-(2,3,4-trimethoxyphenyl)chroman-4-one
MOL000074	(4E,6E)-1,7-bis(4-hydroxyphenyl)hepta-4,6-dien-3-one
MOL002990	(6aR,11aR)-3,9,10-trimethoxy-6a,11a-dihydro-6H-benzofurano[3,2-c]chromen-4-ol
MOL002991	(6aR,11aR)-3,9-dimethoxy-6a,11a-dihydro-6H-benzofurano[3,2-c]chromene-4,10-diol
MOL000380	(6aR,11aR)-9,10-dimethoxy-6a,11a-dihydro-6H-benzofurano[3,2-c]chromen-3-ol
MOL004815	(E)-1-(2,4-dihydroxyphenyl)-3-(2,2-dimethylchromen-6-yl)prop-2-en-1-one
MOL008465	(E)-16,17-Didehydro-17-methoxy-17,18-seco-3-beta-yohimban-16-carboxylic acid methyl ester
MOL003605	(E)-2,3-bis(2-keto-7-methoxy-chromen-8-yl)acrolein
MOL001793	(E)-2-[(3-indole)cyanomethylene-]-3-indolinone
MOL008474	(E)-2-[(3R,6'S,7'S,8'aS)-6'-ethyl-2-keto-spiro[indoline-3,1'-indolizidine]-7'-yl]-3-methoxy-acrylic acid methyl ester
MOL008473	(E)-2-[(3S,6'S,7'S,8'aS)-6'-ethyl-2-keto-spiro[indoline-3,1'-indolizidine]-7'-yl]-3-methoxy-acrylic acid methyl ester
MOL001820	(E)-3-(3,5-dimethoxy-4-hydroxyb-enzylidene)-2-indolinone
MOL001814	(E)-3-(3,5-dimethoxy-4-hydroxy-benzylidene)-2-indolinone
MOL002056	(E)-3-[(2S,3R)-2-(4-hydroxy-3-methoxy-phenyl)-7-methoxy-3-methylol-2,3-dihydrobenzofuran-5-yl]acrolein
MOL004898	(E)-3-[3,4-dihydroxy-5-(3-methylbut-2-enyl)phenyl]-1-(2,4-dihydroxyphenyl)prop-2-en-1-one
MOL008240	(E)-3-[4-[(1R,2R)-2-hydroxy-2-(4-hydroxy-3-methoxy-phenyl)-1-methylol-ethoxy]-3-methoxy-phenyl]acrolein
MOL002903	(R)-Canadine
MOL002459	(S)-5-Hydroxy-1-(4-hydroxy-3-methoxyphenyl)-3-tetradecanone
MOL001455	(S)-Canadine
MOL008633	(S)-Cheilanthifoline
MOL001522	(S)-Coclaurine
MOL000460	(Z)-1-(2,4-dihydroxyphenyl)-3-(3,4-dihydroxyphenyl)prop-2-en-1-one
MOL007715	[(1R)-1-(5,8-dihydroxy-1,4-dioxo-2-naphthyl)-4-methyl-pent-3-enyl] propanoate
MOL011816	[(1S,5S,7S)-7-acetoxy-5-isopropenyl-2,8-dimethylene-cyclodecyl] acetate
MOL001126	[(5aS,8aR,9R)-8-oxo-9-(3,4,5-trimethoxyphenyl)-5,5a,6,9-tetrahydroisobenzofurano[6,5-f][1,3]benzodioxol-8a-yl] acetate
MOL012188	[(E)-3-(4-hydroxy-3-methoxyphenyl)prop-2-enyl] (E)-3-phenylprop-2-enoate
MOL003960	1-(5,7,8-trimethoxy-2,2-dimethylchromen-6-yl)ethanone
MOL001601	1,2,5,6-tetrahydrotanshinone
MOL000453	1,2,6,7-Tetradehydro-3,15-dimethoxyerythrinan-16-ol
MOL001136	1,2-epoxyfurano-10(15)-germacren-6-one
MOL006143	1,3- dihydroxy-3-methylanthraquinone
MOL004914	1,3-dihydroxy-8,9-dimethoxy-6-benzofurano[3,2-c]chromenone
MOL004913	1,3-dihydroxy-9-methoxy-6-benzofurano[3,2-c]chromenone
MOL005764	1,3-dimethoxy-5-(2-phenylethyl)benzene
MOL009173	1,4-Di(p-tolyl)-trans-2-buten-1,4-dione
MOL009500	1,6-dihydroxy-5-methoxy-2-(methoxymethyl)-9,10-anthraquinone
MOL007962	1,7- dihydroxy-3,5-dimethoxy xanthone
MOL000442	1,7-Dihydroxy-3,9-dimethoxy pterocarpene
MOL000235	1,7-diphenyl-3,5-dihydroxy-1-heptene
MOL000236	1,7-diphenyl-4,6-heptadien-3-one
MOL002544	1,7-diphenyl-5-hydroxy-3-heptanone
MOL000238	1,7-diphenyl-5-hydroxy-6-hepten-3-one
MOL004317	1,7-Diphenyl-6(E)-hepten-3one
MOL011704	1-[(Z)-2-(3,5-dimethoxyphenyl)vinyl]-3,5-dimethoxybenzene
MOL008792	11-Hydroxynoracronycine
MOL002605	11-Hydroxynumantenine
MOL008411	11-Hydroxyrankinidine
MOL000621	16-epi-Isositsirikine
MOL010919	17-beta-estradiol
MOL007966	1-Hydroxy-2,3,4,7-tetramethoxyxanthone
MOL007967	1-hydroxy-2,3,5,7-tetramethoxyxanthone
MOL007963	1-hydroxy-2,3,5-trimethoxy-xanthone
MOL007714	1-methoxyacetylshikonin
MOL004959	1-Methoxyphaseollidin
MOL003947	1-methyl-2-[(Z)-pentadec-10-enyl]-4-quinolone
MOL003972	1-methyl-2-nonyl-4-quinolone
MOL003957	1-methyl-2-pentadecyl-4-quinolone
MOL003964	1-methyl-2-undecyl-4-quinolone
MOL007127	1-methyl-8,9-dihydro-7H-naphtho[5,6-g]benzofuran-6,10,11-trione
MOL004866	2-(3,4-dihydroxyphenyl)-5,7-dihydroxy-6-(3-methylbut-2-enyl)chromone
MOL003096	2-(3,4-dimethoxyphenyl)-5-hydroxy-7-methoxy-chromone
MOL007447	2-(3,5-dihydroxy-4-methoxy-phenyl)-3,5,7-trihydroxy-chromone
MOL007050	2-(4-hydroxy-3-methoxyphenyl)-5-(3-hydroxypropyl)-7-methoxy-3-benzofurancarboxaldehyde
MOL007923	2-(4-hydroxyphenyl)ethyl (E)-3-(4-hydroxyphenyl)prop-2-enoate
MOL000241	2',4'-dihydroxy-6'-methhoxychalcone
MOL008259	2,6-di(phenyl)thiopyran-4-thione
MOL005285	20(s)-protopanaxadiol
MOL006425	2-Benzo[1,3]dioxol-5-yl-5,7-dimethoxy-chroman
MOL009495	2-hydroxy-1,5-dimethoxy-6-(methoxymethyl)-9,10-anthraquinone
MOL012160	2-hydroxy-6-methoxybenzyl-2-methoxybenzoate
MOL007041	2-isopropyl-8-methylphenanthrene-3,4-dione
MOL001670	2-methoxy-3-methyl-9,10-anthraquinone
MOL012158	2-Methoxybenzyl-2,3,6-trimethoxybenzoate
MOL012161	2-Methoxybenzyl-2,6-dimethoxybenzoate
MOL009379	2-oxostenine
MOL000664	3-(3,4-dihydroxyphenyl)-5,7-dihydroxy-6,8-bis(3-methylbut-2-enyl)chromone
MOL004863	3-(3,4-dihydroxyphenyl)-5,7-dihydroxy-8-(3-methylbut-2-enyl)chromone
MOL012191	3-(4-hydroxy-3-methoxyphenyl)-2-oxopropylbenzoate
MOL004114	3,2',4',6'-Tetrahydroxy-4,3'-dimethoxy chalcone
MOL005924	3,23-dihydroxy-12-oleanen-28-oic acid
MOL009386	3,3'-bis-(3,4-dihydro-4-hydroxy-6-methoxy)-2H-1-benzopyran
MOL008494	3,3'-Di-O-methylellagic acid
MOL009772	3,5,3'-trimethoxyquercetin
MOL004598	3,5,6,7-tetramethoxy-2-(3,4,5-trimethoxyphenyl)chromone
MOL009159	3,5,7-trihydroxy-2-(3-hydroxy-4-methoxy-phenyl)-6,8-dimethoxy-chromone
MOL012800	3,5,7-trihydroxy-2-(3-hydroxyphenyl)chromone
MOL006078	3,5-dihydroxy-2-(4-hydroxyphenyl)chromone
MOL007293	3,5-dimethylquercetin
MOL011078	3',7-dihydroxy-4'-methoxy-isoflavone
MOL009774	3,7-Di-O-methylquercetin
MOL000371	3,9-di-O-methylnissolin
MOL008219	3-[2-[(1R,4aS,5R,8aS)-5,8a-dimethyl-2-methylene-5-methylol-decalin-1-yl]ethyl]-5H-furan-2-one
MOL007059	3-beta-Hydroxymethyllenetanshiquinone
MOL009458	3-Demethylcolchicine
MOL012163	3-methoxy-4-acetoxycinnamyl angelate
MOL002959	3'-Methoxydaidzein
MOL001156	3-methoxyfuranoguaia-9- en-8-one
MOL011457	3-Methoxyherbacetin
MOL013341	3'-Methoxypuerarin
MOL007245	3-Methylkempferol
MOL007280	3-methylquercetin
MOL011731	3'-O-Acetylhamaudol
MOL011736	3'-O-angeloylhamaudol
MOL003389	3'-O-Methylorobol
MOL001851	3-Phenyl-4-azafluorene
MOL010313	4-(2-formyl-5-carbooxymethyl-pyrrole-1-yl)-3-phenyl-methyl propanoate
MOL011938	4-(3,4-dimethoxyphenyl)-6-hydroxy-5-methoxynaphthalene-2-carbaldehyde
MOL013278	4',5,7,8-Tetramethoxyflavone
MOL010396	4',5,7-trihydroxy-6,8-dimethyl-homoisoflavanone
MOL002963	4',5',7-trimethyl-3-methoxyflavone
MOL006303	4,5-dihydrocanthin-6-one
MOL001166	4,5-dihydrofuranodiene-6-one
MOL006331	4',5-Dihydroxyflavone
MOL004081	4',5-dimethoxyquercetin
MOL010629	4,8-dimethoxy-1-vinyl-beta-carboline
MOL012140	4,9-dimethoxy-1-vinyl-$b-carboline
MOL009053	4-[(2S,3R)-5-[(E)-3-hydroxyprop-1-enyl]-7-methoxy-3-methylol-2,3-dihydrobenzofuran-2-yl]-2-methoxy-phenol
MOL009253	4-[(2S,3S,4R,5R)-5-(4-hydroxy-3-methoxyphenyl)-3,4-dimethyloxolan-2-yl]-2,6-dimethoxyphenol
MOL004201	4H-Dibenzo(de,g)quinoline-1,11-diol, 5,6,6a,7-tetrahydro-2,10-dimethoxy-6-methyl-, (S)-
MOL005988	4-hydroxy mephenytion
MOL002989	4-Hydroxyhomopterocarpin
MOL010412	4'-methoxy-5,7-dihydroxy-6,8-dimethyl-homoisflavanone
MOL008045	4'-Methylcapillarisin
MOL007049	4-methylenemiltirone
MOL008628	4'-Methyl-N-methylcoclaurine
MOL007408	4'-methylpenduletin
MOL003879	4-Prenylresveratrol
MOL007905	5-(1-methoxyethyl)-2,6-dihydroxy-1,7-dimethyl-9,10-dihydrophenanthrene
MOL013253	5,2',5'-Trihydroxy-6,7,8-trimethoxyflavone
MOL002917	5,2',6'-Trihydroxy-7,8-dimethoxyflavone
MOL000552	5,2'-Dihydroxy-6,7,8-trimethoxyflavone
MOL012243	5,6,2'-trihydroxy-7,8-dimethoxyflavone
MOL007036	5,6-dihydroxy-7-isopropyl-1,1-dimethyl-2,3-dihydrophenanthren-4-one
MOL002909	5,7,2,5-tetrahydroxy-8,6-dimethoxyflavone
MOL002925	5,7,2',6'-Tetrahydroxyflavone
MOL008504	5,7,3'-Trihydroxy-5'-methylisoflavone
MOL004390	5,7,4'-trihydroxy8,3'-diprenylflavone
MOL002933	5,7,4'-Trihydroxy-8-methoxyflavone
MOL007407	5,7,8,3'-Tetrahydroxy-3,4'-dimethoxy flavone
MOL008430	5,7-dihydroxy-2-(4-hydroxyphenyl)-3-methyl-chromone
MOL004864	5,7-dihydroxy-3-(4-methoxyphenyl)-8-(3-methylbut-2-enyl)chromone
MOL010864	5,7-Dihydroxy-3',4',5'-trimethoxyflavon
MOL007970	5,8-Dimethylbellidifolin
MOL002775	5,8-dimethyltocol
MOL005097	5-[(1S,3aS,4R,6aS)-1-(1,3-benzodioxol-5-yl)-1,3,3a,4,6,6a-hexahydrofuro[4,3-c]furan-4-yl]-2-methoxyphenol
MOL000260	5-[(2R,3R)-7-methoxy-3-methyl-5-[(E)-prop-1-enyl]-2,3-dihydrobenzofuran-2-yl]-1,3-benzodioxole
MOL009255	5-[(2S,3S)-7-methoxy-3-methyl-5-[(E)-prop-1-enyl]-2,3-dihydrobenzofuran-2-yl]-1,3-benzodioxole
MOL007734	5-[(E)-5-(3-furyl)-2-methyl-pent-2-enyl]-2,3-dimethoxy-p-benzoquinone
MOL002262	5-[(Z)-2-(3-hydroxy-4-methoxy-phenyl)vinyl]resorcinol
MOL003763	5-[(Z)-2-(4-hydroxy-3-methoxy-phenyl)vinyl]resorcinol
MOL006699	5-[(Z)-2-(4-methoxyphenyl)vinyl]resorcinol
MOL012724	5-[7-[(2E)-3,7-dimethylocta-2,6-dienyl]-6-methoxy-benzofuran-2-yl]resorcinol
MOL008420	5-Hydroxy-2-[2-(4-hydroxyphenyl)acetyl]-3-methoxy-benzoic acid
MOL005911	5-Hydroxy-7,4'-dimethoxyflavanon
MOL012248	5-hydroxy-7,8-dimethoxy-2-(4-methoxyphenyl)chromone
MOL003095	5-hydroxy-7-methoxy-2-(3,4,5-trimethoxyphenyl)chromone
MOL002554	5-methoxy-1,7-diphenyl-3-heptanone
MOL009709	5-methoxy-n-4-phenylbutylcyclohexa-1-4-dienamine
MOL012421	5-methyl kaempferol
MOL008390	5-Mpe-bis(hobz)phenol
MOL011753	5-O-Methylvisamminol
MOL001810	6-(3-oxoindolin-2-ylidene)indolo[2,1-b]quinazolin-12-one
MOL004613	6,7,3',8'-diligustilide
MOL010495	6,7-dimethoxy-2-(2-phenylethyl)chromone
MOL013281	6,8-Dihydroxy-7-methoxyxanthone
MOL008646	6-acetonyldihydrosanguinarine
MOL002788	6-Feruloylcatalpol_qt
MOL002490	6-gingediacetate
MOL002467	6-gingerol
MOL002712	6-Hydroxykaempferol
MOL013437	6-Methoxy aurapten
MOL010500	6-methoxy-2-[2-(3-methoxyphenyl)ethyl]chromone
MOL001876	6-Methoxyflavone
MOL004446	6-Methoxyl-2-acetyl-3-methyl-1,4-naphthoquinone-8-O-beta-D-glucopyranoside
MOL006129	6-methylgingediacetate2
MOL004004	6-OH-Luteolin
MOL004989	6-prenylated eriodictyol
MOL012249	7,2'-dihydroxy-5,8-dimethoxyflavone
MOL006428	7,30-dihydroxy-5,40,50-trimethoxyisoflavone
MOL001516	7,9-dihydroxy-6-(4-hydroxyphenyl)pyrano[2,3-f][1,3]benzodioxol-8-one
MOL004991	7-Acetoxy-2-methylisoflavone
MOL010004	7beta-(4-methylsenecioyloxy)oplopa-3(14)E,8(10)-dien-2-one
MOL005084	7-demethyl-6-methoxy-5,6-dihydrochelerythrine
MOL006592	7-Demethylsuberosin
MOL012250	7-hydroxy-5,8-dimethoxy-2-phenyl-chromone
MOL003896	7-Methoxy-2-methyl isoflavone
MOL000378	7-O-methylisomucronulatol
MOL004391	8-(3-methylbut-2-enyl)-2-phenyl-chromone
MOL004838	8-(6-hydroxy-2-benzofuranyl)-2,2-dimethyl-5-chromenol
MOL000470	8-C-α-L-arabinosylluteolin
MOL007960	8-hydroxy-1,2,6-trimethoxy-xanthone
MOL003542	8-Isopentenyl-kaempferol
MOL010419	8-methyltocol
MOL000468	8-o-Methylreyusi
MOL004993	8-prenylated eriodictyol
MOL001891	9-methylenefluorene
MOL002957	9-O-Methylcoumestrol
MOL001689	acacetin
MOL008915	acacetin-7-O-β-D-galactopyranoside
MOL010567	acetoxyl oxokadsurane
MOL010571	acetylbinankadsurin A
MOL008648	acetylcorynoline
MOL007716	acetylshikonin
MOL012907	Acutumidine
MOL012908	acutumine
MOL012909	acutuminine
MOL005465	AIDS180907
MOL008977	AIDS446185
MOL006147	Alizarin-2-methylether
MOL007723	Alkannan
MOL000227	Alnusone
MOL000471	aloe-emodin
MOL005060	Aloinum
MOL000520	alpha-amyrin
MOL008182	alpha-berbine
MOL006081	amaranthin_qt
MOL009537	americanin A
MOL008222	andrographidine B_qt
MOL008230	andrographidine F_qt
MOL008228	Andrographin
MOL000475	anethole
MOL004780	Angelicone
MOL008956	Angeloylgomisin O
MOL008458	Angustidine
MOL004373	Anhydroicaritin
MOL000008	apigenin
MOL001439	arachidonic acid
MOL000523	arctigenin
MOL011020	ardisianone B
MOL004609	Areapillin
MOL007719	Arnebin 7
MOL005229	Artemetin
MOL007424	artemisinin
MOL008047	Artepillin A
MOL006589	Artepillin C
MOL004575	astilbin
MOL000043	atractylenolide i
MOL000045	atractylenolide iii
MOL009650	atropine
MOL003735	aucubin
MOL001978	Aureusidin
MOL006340	Aurin
MOL007985	austrobailignan-5
MOL004093	Azaleatin
MOL002714	baicalein
MOL008786	baicalidine
MOL010573	benzoyl oxokadsurane
MOL008945	Benzoylacetone
MOL001454	berberine
MOL002894	berberrubine
MOL002904	Berlambine
MOL004381	Besigomsin
MOL007738	beta-acetoxyisovalerylshikonin
MOL002773	beta-carotene
MOL003431	beta-Colubrine
MOL000358	beta-sitosterol
MOL012286	Betavulgarin
MOL012910	Bianfugecine
MOL012911	Bianfugedine
MOL012912	Bianfugenine
MOL000791	bicuculline
MOL009377	bisdehydroneotuberostemonine
MOL009380	bisdehydrostemoninine
MOL009381	bisdehydrostemoninine A
MOL009382	bisdehydrostemoninine B
MOL009383	bisdehydrotuberostemonine B
MOL009384	bisdehydrotuberostemonine C
MOL013725	Bivittoside D
MOL005773	blespirol
MOL005777	blestrianol A
MOL005779	blestrin A
MOL005780	blestrin B
MOL005781	blestrin C
MOL005782	blestrin D
MOL001678	bolusanthol B
MOL004402	brevicornin
MOL003435	brucine
MOL008632	bungeanine
MOL002975	butin
MOL000793	C09367
MOL003973	caffeine
MOL000502	Cajinin
MOL000417	Calycosin
MOL001858	cantharidin
MOL008043	capillarisin
MOL000467	Castanin
MOL005227	casticin
MOL002819	catalpol
MOL006677	catalposide_qt
MOL002670	Cavidine
MOL003111	Centauroside_qt
MOL009149	Cheilanthifoline
MOL002666	Chelerythrine
MOL004380	C-Homoerythrinan, 1,6-didehydro-3,15,16-trimethoxy-, (3.beta.)-
MOL003044	Chryseriol
MOL002560	chrysin
MOL012251	Chrysin-5-methylether
MOL012053	cimicifugic acid
MOL000991	cinnamaldehyde
MOL004580	cis-Dihydroquercetin
MOL002848	cis-Piplartine
MOL000124	citral
MOL003597	cnidiadin
MOL003600	cnidimol B
MOL003603	cnidimol E
MOL006982	codeine
MOL008395	Codonopsine
MOL000519	coniferin
MOL001458	coptisine
MOL006391	coptision
MOL005079	corilagin
MOL008635	coryincine
MOL004199	Corynoloxine
MOL008477	corynoxeine
MOL001459	corysamine
MOL006971	CREBANINE
MOL007088	cryptotanshinone
MOL013188	cubebinin
MOL013189	cubebininolide
MOL013782	Cucumarioside G1
MOL002440	cucurbitacin b
MOL008549	cyanidin 3-glucoside
MOL000002	cyanidol
MOL005700	Cyclomahanimbine
MOL000390	daidzein
MOL009720	daidzin
MOL007082	Danshenol A
MOL007094	danshenspiroketallactone
MOL007093	dan-shexinkum d
MOL002924	darendoside B_qt
MOL012903	Dauricumidine
MOL012904	Dauricumine
MOL012918	dauriporphinoline
MOL013077	Decursin
MOL011916	dehydroabietan
MOL009029	Dehydrodiconiferyl alcohol 4,gamma'-di-O-beta-D-glucopyanoside_qt
MOL000258	dehydrodiisoeugenol
MOL004207	Dehydronantenine
MOL007226	dehydronuciferine
MOL002651	Dehydrotanshinone II A
MOL004798	delphinidin
MOL008489	delta(sup 18)-Hirsutine
MOL002087	delta4,16-Androstadien-3-one
MOL008046	Demethoxycapillarisin
MOL009780	Demethylbatatasin IV
MOL011969	Demethylfuropinnarin
MOL012123	denudanolide a
MOL012124	denudanolide b
MOL012125	denudanolide c
MOL012126	denudanolide d
MOL012127	denudaquinol
MOL008209	Deoxycamptothecine
MOL003213	Deoxygomisin A
MOL005317	Deoxyharringtonine
MOL007098	deoxyneocryptotanshinone
MOL001700	deoxypodophyllotoxin
MOL001792	DFV
MOL009387	didehydrotuberostemonine
MOL005849	didymin
MOL000893	difurocumenone
MOL001461	Dihydrochelerythrine
MOL001462	Dihydrochelirubine
MOL008466	Dihydrocorynantheine
MOL013192	Dihydrocubebin
MOL000951	dihydrocurcumin
MOL002937	DIHYDROOROXYLIN
MOL009782	Dihydroresveratrol
MOL003956	dihydrorutaecarpine
MOL001463	Dihydrosanguinarine
MOL009388	dihydrostemoninine
MOL007100	dihydrotanshinlactone
MOL007101	dihydrotanshinoneⅠ
MOL008752	Dihydroverticillatine
MOL010904	Dimethulen
MOL000546	diosgenin
MOL004785	Dipiperitylmagnolol
MOL011737	divaricatacid
MOL011739	divaricataester,b
MOL011740	divaricatol
MOL001531	dl-Nuciferine
MOL013079	praeruptorin A
MOL010496	DMPEC
MOL007412	DMQT
MOL009830	EHD
MOL001002	ellagic acid
MOL009135	ellipticine
MOL002897	epiberberine
MOL001127	erlangerin D
MOL008127	Ermanin
MOL000455	Erysotrine
MOL000443	Erythraline
MOL003837	esculetin
MOL005220	Eseramine
MOL005107	ethoxychelerythrine
MOL005073	ethyl brevifolincarboxylate
MOL004806	euchrenone
MOL008040	Eupalitin
MOL005734	eupatilin
MOL002235	EUPATIN
MOL008041	Eupatolitin
MOL008312	Eupatorin A_qt
MOL004915	Eurycarpin A
MOL003974	Evocarpine
MOL004014	Evodiamide
MOL003958	Evodiamine
MOL002328	Feralolide
MOL013179	fisetin
MOL008432	Fisetinidol
MOL000665	flemiphilippinin C
MOL001859	FMT
MOL000392	formononetin
MOL007058	formyltanshinone
MOL004667	fraxetin
MOL013839	Frondoside A
MOL013841	Frondoside A1
MOL005321	Frutinone A
MOL013859	Fuscocinerosides B
MOL013861	Fuscocinerosides C
MOL013296	Fustin
MOL000312	futokadsurin C
MOL000336	futoquinol
MOL002563	galangin
MOL009254	galbacin
MOL004856	Gancaonin A
MOL004857	Gancaonin B
MOL005000	Gancaonin G
MOL005001	Gancaonin H
MOL002918	Ganhuangenin
MOL011189	Ganoderic acid DM
MOL008460	geissoschizinc acid
MOL000481	genistein
MOL003630	Genistein 8-C-glucoside
MOL005573	Genkwanin
MOL005575	Gentiacaulein
MOL000123	geraniol
MOL002506	Gingerenone A
MOL002507	Gingerenone B
MOL002508	Gingerenone-C
MOL011400	ginsenoside rf
MOL005344	ginsenoside rh2
MOL005356	Girinimbin
MOL004910	Glabranin
MOL004912	Glabrone
MOL004211	Glauvent
MOL004828	Glepidotin A
MOL004829	Glepidotin B
MOL004808	glyasperin B
MOL004811	Glyasperin C
MOL004810	glyasperin F
MOL005007	Glyasperins M
MOL006596	Glyceollin
MOL008400	glycitein
MOL005656	Glycozolidal
MOL004879	Glycyrin
MOL002311	Glycyrol
MOL005008	Glycyrrhiza flavonol A
MOL004835	Glypallichalcone
MOL004907	Glyzaglabrin
MOL008969	Gomisin B
MOL008975	Gomisin H
MOL008976	Gomisin J
MOL008978	Gomisin R
MOL008979	Gomisin S
MOL008931	Gomisin T
MOL004018	Goshuyuamide I
MOL004020	gossypetin
MOL013306	Gossypetin hexamethyl ether
MOL013307	Gossypetin-7-methylether
MOL004021	Gravacridoneshlirine
MOL013867	Griseaside A
MOL000996	Guggulsterol IV
MOL000903	Gweicurculactone
MOL005430	hancinone C
MOL007662	harpagoside_qt
MOL000296	hederagenin
MOL013343	Hemerocallone
MOL005811	Hepta-3
MOL002823	Herbacetin
MOL007930	hesperidin
MOL009201	heteroclitin A
MOL009204	heteroclitin D
MOL009205	heteroclitin E
MOL000666	hexanal
MOL004421	hexandraside D
MOL004422	Hexandraside E
MOL002005	Hinokinin
MOL004497	Hippeastrine
MOL008472	hirsutasideA
MOL008487	hirsutine
MOL004957	HMO
MOL003963	hydroxyevodiamine
MOL001767	hydroxyindirubin
MOL006395	hydroxyl-palmatine
MOL000141	hydroxytyrosol
MOL002067	hypericin
MOL007819	Hypolaetin
MOL000529	Ibogain
MOL003411	Icaride A
MOL004430	icariside I
MOL001781	Indigo
MOL002309	indirubin
MOL003648	Inermin
MOL001484	Inermine
MOL004980	Inflacoumarin A
MOL003847	Inophyllum E
MOL004097	Inumakilactone E
MOL008719	IPA
MOL003755	irigenin
MOL005916	irisolidone
MOL003758	Iristectorigenin (9CI)
MOL003759	Iristectorigenin A
MOL003769	Irolone
MOL008039	Isoarcapillin
MOL007722	Isoarnebin 4
MOL000448	isobavachin
MOL006657	isobetanidin
MOL009390	isobisdehydrostemoninine
MOL008490	isocorynantheic acid
MOL008640	isocorynoline
MOL007108	isocryptotanshi-none
MOL009391	isodidehydrotuberostemonine
MOL012131	isodihydrofutoquinol a
MOL000206	isoeugenol
MOL005108	isofagaridine
MOL004948	Isoglycyrol
MOL011594	Isogoycyrol
MOL004949	Isolicoflavonol
MOL013331	Isomeranzin
MOL008302	Isoparvifuran
MOL003561	isopimpinellin
MOL009393	isoprotostemonine
MOL000100	isoquercetin_qt
MOL000354	isorhamnetin
MOL008471	Isorhyncophylline
MOL013277	Isosinensetin
MOL000517	isostyracin epoxide
MOL007112	Isotanshinone I
MOL007111	Isotanshinone II
MOL007110	isotanshinone iib
MOL010421	isoterihanine
MOL004814	Isotrifoliol
MOL009397	Isouvaretin
MOL009586	isoverticine
MOL002322	isovitexin
MOL003217	Isoxanthohumol
MOL004763	Izoteolin
MOL000239	Jaranol
MOL009212	kadsulignan A
MOL009213	kadsulignan B
MOL009214	Kadsuranin
MOL000322	Kadsurenone
MOL000504	kadsurin
MOL009216	kadsutherin
MOL004564	Kaempferid
MOL000422	kaempferol
MOL013326	kainic acid
MOL004988	Kanzonol F
MOL002398	Karanjin
MOL004058	Khell
MOL009588	Korseveriline
MOL009590	Korsevinine
MOL006608	kuraridin
MOL006612	kurarinone
MOL006613	kushenin
MOL006616	kushenol D
MOL000657	Kushenol E
MOL006585	Kushenol I
MOL006620	kushenol J_qt
MOL006618	KushenolG
MOL012690	kuwanon A
MOL012691	kuwanon B
MOL000738	kuwanon c
MOL012694	kuwanon F
MOL012705	Kuwanon S
MOL012707	kuwanon U
MOL009278	Laricitrin
MOL000305	lauric acid
MOL006626	leachianone,g
MOL011747	ledebouriellol
MOL004215	leonticine
MOL001436	leonuride
MOL001437	leonurinine_qt
MOL012231	Leptodactylone
MOL010788	leucopelargonidin
MOL005003	Licoagrocarpin
MOL005012	Licoagroisoflavone
MOL000497	licochalcone a
MOL004841	Licochalcone B
MOL004848	licochalcone G
MOL004882	Licocoumarone
MOL004853	Licoflavonol
MOL004885	licoisoflavanone
MOL004883	Licoisoflavone
MOL004884	Licoisoflavone B
MOL004904	licopyranocoumarin
MOL004855	Licoricone
MOL002695	lignan
MOL001645	Linoleyl acetate
MOL007728	lithospermidin A
MOL007736	Lithospermidin B
MOL006107	Lotusine G
MOL009160	Loureirin A
MOL005147	Lucidumoside D_qt
MOL001621	l-undecylenyl-3,4-methylenedioxybenzene
MOL000356	lupeol
MOL003656	Lupiwighteone
MOL000006	luteolin
MOL013309	Luteone
MOL005239	Lysicamine
MOL006400	magnofl,orinea
MOL000764	magnoflorine
MOL005944	matrine
MOL000503	Medicagol
MOL002565	Medicarpin
MOL009044	Melafolone
MOL010662	melianoninol
MOL000794	menisperine
MOL008478	methyl (E)-2-[(2S,3R,12bS)-3-vinyl-1,2,3,4,6,7,12,12b-octahydroindolo[3,2-h]quinolizin-2-yl]-3-methoxy-prop-2-enoate
MOL008468	methyl (E)-2-[(2S,3Z,12bS)-3-ethylidene-2,4,6,7,12,12b-hexahydro-1H-indolo[3,2-h]quinolizin-2-yl]-3-methoxyprop-2-enoate
MOL000879	methyl palmitate
MOL007061	Methylenetanshinquinone
MOL007119	miltionone Ⅰ
MOL007121	miltipolone
MOL007122	Miltirone
MOL008475	Mitraphyllic acid
MOL012375	Monachosorin A
MOL008204	Mono-O-methylwightin
MOL003856	Moracin B
MOL003857	Moracin C
MOL003858	Moracin D
MOL003859	Moracin E
MOL003861	Moracin G
MOL003862	Moracin H
MOL012719	moracin O
MOL000737	morin
MOL006979	morphine
MOL012720	morusignin L
MOL001696	Morusin
MOL012101	Mosloflavone
MOL008206	Moslosooflavone
MOL012723	mulberranol
MOL013170	Mulberrin
MOL003775	musk ambrette
MOL009292	MYF
MOL002135	Myricanone
MOL002008	myricetin
MOL007225	myricetin-3-o-glucopyranoside_qt
MOL001586	N-(2,5-dimethoxyphenyl)-4-methoxybenzamide
MOL004025	N-(2-Methylaminobenzoyl)tryptamine
MOL009735	N-(p-Hydroxyphenethyl) actinidine
MOL008815	N,O,O-trimethylsparsiflorine
MOL009336	Narcotoline
MOL010541	Nardostachin
MOL004328	naringenin
MOL000332	N-trans-coumaroyltyramine
MOL012108	Negletein
MOL002934	NEOBAICALEIN
MOL007124	neocryptotanshinone ii
MOL001796	Neoglucobrassicin_qt
MOL009220	neokadsuranin
MOL007261	neolignan
MOL009401	neostemodiol
MOL009402	neostemonine
MOL009404	neotuberostemonine
MOL009405	neotuberostemoninol
MOL003403	nicotine
MOL005828	nobiletin
MOL011748	nodakenetin
MOL004792	nodakenin
MOL006630	Norartocarpetin
MOL010965	Norbergenin
MOL006162	Nordamnacanthal
MOL009338	Norswertianin
MOL000525	Norwogonin
MOL008642	noryuziphine
MOL009330	Noscapine
MOL009327	Noskapin
MOL000495	odoratin
MOL002996	odoricarpin
MOL003624	o-Isovalerylcolum bianetin
MOL005888	Ombuin
MOL003370	Onjixanthone I
MOL000391	Ononin
MOL004178	orientin
MOL008195	Orixinone
MOL001685	orotinin
MOL002928	oroxylin a
MOL000614	osthol
MOL010605	paederosidic acid methyl ester
MOL010606	paederosidic acid methyl ester_qt
MOL001924	paeoniflorin
MOL000874	paeonol
MOL002932	Panicolin
MOL006980	papaverine
MOL004112	Patuletin
MOL000781	PDSP1_000624
MOL004451	Peiminine
MOL004453	Peiminoside_qt
MOL001004	Pelargonidin
MOL001233	Penconazol
MOL007416	Penduletin
MOL009136	Peraksine
MOL002140	Perlolyrine
MOL005017	Phaseol
MOL000456	Phaseolin
MOL004833	Phaseolinisoflavan
MOL000457	Phaseollidin
MOL001131	phellamurin_qt
MOL005918	phenanthrone
MOL013287	Physovenine
MOL005723	Phytodolor
MOL013288	Picralinal
MOL002808	Picroside I_qt
MOL002825	Picroside II_qt
MOL002844	Pinocembrin
MOL001592	piperine
MOL001559	piperlonguminine
MOL001714	podophyllotoxin
MOL013435	poncimarin
MOL003398	Pratensein
MOL009172	Pronuciferin
MOL007065	przewalskin c
MOL007068	Przewaquinone B
MOL004225	pseudocoptisine
MOL008899	Pseudolaric acid A
MOL000507	Psi-Baptigenin
MOL008197	Pteleprenine
MOL007359	Pterosin B glucoside
MOL006348	pterosin C 3-O-glucoside
MOL012297	puerarin
MOL010856	putrescine
MOL002721	quercetagetin
MOL000098	quercetin
MOL005921	quercetin 7-O-β-D-glucoside
MOL004961	Quercetin der.
MOL008239	Quercetin tetramethyl(3',4',5,7) ether
MOL004106	Quercetin-3-L-arabinon-7-D-glucoside_qt
MOL005940	quercetin-3'-methyl ether
MOL011072	Quinicine
MOL000548	raddeanin C
MOL007218	Remerin
MOL000571	renifolin
MOL000351	Rhamnazin
MOL005889	Rhamnetin
MOL002268	Rhein
MOL008469	Rhynchophylline
MOL008467	Rhynchophylline A
MOL011910	Rimuene
MOL012266	rivularin
MOL004370	Robinetin
MOL001453	Rosmarinate
MOL011865	rosmarinic acid
MOL011925	rotundifuran
MOL002662	rutaecarpine
MOL003943	Rutalinidine
MOL000415	rutin
MOL001801	salicylic acid
MOL007135	salvianic acid c
MOL007136	salvianolic acid a
MOL002915	Salvigenin
MOL007085	Salvilenone
MOL007143	salvilenone Ⅰ
MOL012745	sanggenol A
MOL012746	sanggenol L
MOL012747	sanggenol N
MOL012753	sanggenone F
MOL012755	sanggenone H
MOL012756	sanggenone I
MOL012760	sanggenone M
MOL012761	sanggenone N
MOL001474	sanguinarine
MOL002999	Sativanone
MOL009263	saucernetindiol
MOL002796	scrophuloside A_qt
MOL002737	scutellarein
MOL002931	scutellarin
MOL001938	Secoisolariciresinol
MOL003014	secologanic dibutylacetal_qt
MOL004827	Semilicoisoflavone B
MOL001558	sesamin
MOL009412	sessilifoliamide A
MOL009416	sessilifoliamide E
MOL009417	sessilifoliamide F
MOL009418	sessilifoliamide G
MOL009419	sessilifoliamide H
MOL009420	sessilifoliamide I
MOL009423	sessilistemonamine A
MOL009424	sessilistemonamine B
MOL009425	sessilistemonamine C
MOL002514	Sexangularetin
MOL004891	shinpterocarpin
MOL004935	Sigmoidin-B
MOL001803	Sinensetin
MOL003680	sophoridine
MOL006356	sorbitol
MOL008643	spallidamine
MOL012938	sphingomyelin
MOL004084	Spinacetin
MOL009430	stemonamide
MOL009431	stemonine
MOL009432	stemoninine A
MOL009433	stemoninine B
MOL009434	stemoninoamide
MOL012921	stepharine
MOL000627	Stepholidine
MOL010857	Sterigmato-cystin
MOL006984	stesakine
MOL000449	Stigmasterol
MOL004230	stylopine
MOL005795	suberosin
MOL005384	suchilactone
MOL004561	Sudan III
MOL007956	Swerchirin
MOL001542	swertisin
MOL011604	Syringetin
MOL004083	Tamarixetin
MOL005814	tangeretin
MOL007080	Tanshinol A
MOL007156	tanshinone Ⅵ
MOL007157	tanshinone i
MOL007154	tanshinone iia
MOL004576	taxifolin
MOL013067	Tecomin
MOL013198	Tephrosin
MOL008457	Tetrahydroalstonine
MOL004231	Tetrahydrocorysamine
MOL009264	tetrahydrofuroguaiacin B
MOL007879	Tetramethoxyluteolin
MOL002343	tetrandrine
MOL008800	thalbaicalidine
MOL008808	thalicsimidine
MOL008811	thalidastine
MOL006422	thalifendine
MOL006382	THALPHENINE
MOL006591	Thc-9-cooh
MOL006077	Thiamine
MOL006240	THM
MOL009265	threo-austrobailignan-5
MOL009032	Threo-dihydroxydehydrodiconiferyl alcohol
MOL005619	Tomentolide A
MOL002281	Toralactone
MOL002083	tricin
MOL003187	Triptolide
MOL003196	Tryptophenolide
MOL000629	Tufulingoside
MOL010029	tutin
MOL010193	ussuriendine
MOL010194	ussuriendinone
MOL010195	ussurienine
MOL009593	verticinone
MOL000500	Vestitol
MOL003001	Vestitone
MOL008484	vincoside lactam_qt
MOL003002	violanone
MOL012078	visamminol
MOL002919	Viscidulin III
MOL011940	vitrofolal C
MOL000528	voacangine
MOL000334	wallichinine
MOL004376	wanepimedoside A
MOL003404	wedelolactone
MOL003673	Wighteone
MOL003272	Wilsonine
MOL000173	wogonin
MOL002668	Worenine
MOL008993	Wyerone
MOL005018	Xambioona
MOL009091	xanthogalenol
MOL003796	Xanthomicrol
MOL003003	Xenognosin B
MOL006174	Xyloidone
MOL004382	Yinyanghuo A
MOL004383	Yinyanghuo B
MOL004384	Yinyanghuo C
MOL004385	Yinyanghuo D
MOL004386	Yinyanghuo E
MOL008488	yohimbine
MOL008645	yuziphine
MOL007743	ZINC00391893
MOL009849	ZINC05223929
