# Supplementary material for: A systematic study of traditional Chinese medicine treating hepatitis B virus-related hepatocellular carcinoma based on target-driven reverse network pharmacology
Source: Front Cell Infect Microbiol. 2022 Aug 15;12:964469. doi: 10.3389/fcimb.2022.964469 (PMC9420877; doi:10.3389/fcimb.2022.964469)
Supplement: Supplementary file 2 [file Table_2.xlsx]

## Sheet: Sheet1
Latin name
Ardisiae Japonicae Herba
Folium Artemisiae Argyi
Benzoinum
Anisi Stellati Fructus
Dysosmae Verspiellis Rhixoma Et Radix
Crotonis Fructus
Morindae Officinalis Radix
SMILACIS CHINAE RHIZOMA
Lablab Semen Album
Typhonii Rhizoma
Ginkgo Semen
Hedyotis Diffusae Herba
Bletillae Rhizoma
Ampelopsis Japonica
Ajugae Decumbentis Herba
Imperatae Rhizoma
Cynanchistauntonii Rhizoma Et Radix
Chelidonii Herba
Paeoniae Radix Alba
Atractylodis Macrocephalae Rhizoma
Pulsatilliae Radix
Radix Cynanchi
Dictamni Cortex
Radix Stephaniae Cepharanthae
ANGELICAE DAHURICAE RADIX
Stemonae Radix
Lilii Bulbus
Platycladi Semen
Herba Patriniae
Mylabris
Isatidis Radix
Lobeliae Chinensis Herba
Arum Ternatum Thunb.
Scutellariae Barbatae Herba
Menthae Herba
Menispermi Rhizoma
Siphonostegiae Herba
Glehniae Radix
Schisandrae Chinensis Fructus
Piperis Longi Fructus
Litseae Fructus
Polygoni Avicularis Herba
Dolichos Lablab L
Arecae Semen
Microctis Folium
Bombyx Mori L.
Xanthii Fructus
ATRACTYLODIS RHIZOMA
Boschniakia Rossica Herba
Amomum Tsao-Ko Crevostet
Aconitum Kusnezoffii Reichb
Platycladi Cacumen
Radix Bupleuri
Dichroae Radix
Plantaginis Herba
Plantaginis Semen
AQUILARIAE LIGNUM RESINATUM
Citrus Reticulata
Radix Paeoniae Rubra
Leonuri Fructus
Clerodendrum Trichotomum Thunb
Broussonetiae Fructus
Fritiliariae Irrhosae Bulbus
Cortex Hibisci
Toosendan Fructus
Clematidis Armandii Caulis
Cyathulae Radix
Iridis Tectori Rhizoma
Aconiti Radix
Chuanxiong Rhizoma
Andrographis Herba
Sedi Herba
Ailanthi Cortex
Allii Fistulost Bulbus
Hydnocarpi Anthelminticae Semen
Radix Rhei Et Rhizome
Radix Cirsii Japonici
Isatidis Folium
Allii Sativi Bulbus
Sargentodoxae Caulis
Jujubae Fructus
Gleditsiae Fructus
Citrus Aurantium
Radix Salviae
Sojae Semen Praeparatum
Angelicae Sinensis Radix
Codonopsis Radix
Canavaliae Semen
Achyranthis Asperae Herba
Hyperici Japonici Herber
Illicium Difengpi K. L. B. Et K. I. M.
Kochiae Fructus
Lycii Cortex
Euphorbiae Humifusae Herba
Radix Sanguisorbae
Junci Medulla
Erigeron Breviscapus
Caryophylliflos
Corayceps
Benincasae Exocarpium
Benincasae Semen
Malvae Fructus
Alpinia Katsumadai Hayat
Radix Angelicae Biseratae
Eucommiae Cortex
Eucommiae Folium
CLINOPODII HERBA
Curcumae Rhizoma
Centipedae Herba
Catechu
Sennae Folium
Potentillae Discoloris Herba
Saposhnikoviae Radix
Stephaniae Tetrandrae Radix
Dioscoreae Hypoglaucae Rhizoma
Pteridis Multifidae Herba
Impatiens Balsamina
Ailanthi Altissimae Fructus
Citri Sarcodactylis Fructus
Poria Cocos(Schw.) Wolf.
Spirodelae Herba
Aconiti Lateralis Radix Praeparata
Rubi Fructus
licorice
Nardostachyos Radix Et Rhizoma
Zingiberis Rhizoma
Alpiniae Officinarum Rhizome
Radix et Rhizoma Ligustici acahinesis
Radix Puerariae
Puerariae Flos
Mahoniae Caulis
Uncariae Ramulus Cumuncis
Folium Ilicis Cornutae
Lycii Fructus
Eriocauli Flos
Drynariae Rhizoma
Calyx Cucumis
Trichosanthes Kirilowii Maxim
Phellodendri Amurensis Cortex
Herbahypericiperforati
Fortunes Bossfern Rhizome
Pogostemon Cablin (Blanco) Benth.
Choerospondiatis Fructus
Euonymi Alati Ramulus
Bidentis Bipinnatae Herba
Cninamomi Ramulus
Sea Cucumber
Caulis Piperis Kadsurae
Lygodii Spora
Cortex Erythrinae
Sargassum
Radix et Rhizoma Ligustici Chinesis
Chebulae Fructus
Folium Nelumbinis
Juglandis Semen
Carpesiumabrotanoidesl.
Sojae Semen Nigrum
Kadsurae Coccineae Radix Et Caulis
Sesami Nigrum Semen
Ginsen Radix Et Rhizoma Rubra
Carthami Flos
Hedysari Radix
Magnolia Officinalis Rehd Et Wils．
Picrorhizae Rhizoma
Piperis Fructus
TRIGONELLAE SEMEN
Viscum Angulatum Heyne
Saxifraga Stolonifera
Polygoni Cuspidati Rhizoma Et Radix
Zanthoxyli Pericarpium
Peanut Skin
Citri Grandis Exocarpium
Sophora Japonica L.
Fructussophorae
Phellodendri Chinrnsis Cortex
Polygonati Rhizoma
Coptidis Rhizoma
Hedysarum Multijugum Maxim.
Scutellariae Radix
Dioscoreaebulbiferae
Cannabis Sativa L.
Abri Herba
Celosia Cristata L.
Paederiae Scandentis Herba
Spatholobus Suberectus Dunn
Centella Asiatica(L.)Urban[Hydro-Cotyle Asiatica L.]
Impatientis Semen
Tribulifructus
Capsellae Herba
Curcumaelongae Rhizoma
Dalbergiae Odoriferae Lignum
Gynostemmae Pentaphylli Herba
Inulae Herba
Tinosporae Radix
Trollius Chinensis
Lysimachiae Herba
Rhizoma Fagopyri Cymosi
Lonicerae Japonicae Flos
Rosae Laevigatae Fructus
Calendula Officinalis
Calyx Seu Fructus Physalis
Radix Euphorbiae Pekinensis
Schizonepetae Herba
Schizoneptae Spica
Sedum Aizoon L.
Allii Tuberosi Semen
Platycodon Grandiforus
Chrysanthemi Flos
Cichorii Radix
Citri Exocarpium Rubrum
Citri Fructus Retinervus
Citri Reticulatae Folium
Herba Selaginellae Moellendorfii
Cassiae Semen
Sophorae Flavescentis Radix
Corydalis Bungeanae Herba
Ilicis Cornutae Folium Immayuri
Meliae Cortex
Meliae Azedarach Fructus
Amygdalus Communis Vas
Farfarae Flos
Thalluslaminariae
Capsici Fructus
Raphani Semen
Geranium Wilfordii Maxim.
Wikstroemiae Indicae Rasix
Tripterygii Radix
Omphalia
Litchi Semen
Glechomae Herba
Forsythiae Fructus
Receptaculum Nelumbinis
Nelumbinis Stamen
Nelumbinis Plumula
Zanthoxylum Nitidum
Rhizoma Anemones Raddeanae
Polygoni Tinctorii Foliu
Ganoderma
Campsis Flos
Lysimachiae Foenigraeci Herba
Gentianae Radix Et Rhozima
Solanum Nigrum Linn.
Rhapontici Radix
Phragmitis Rhizoma
Aloe
Herba Pyrolae
Fructuslipuidambaris
Apocyniveneti Folium
Momordicae Fructus
Trachelospermumjasminoides
Vigna Radiata
Humulus Scandens(Lour.)Merr
Ephedrae Herba
Ephedrae Radix Et Rhizoma
Verbenae Herb
Lasiosphaera Seu Calvatia
Portulacae Herba
Aristolochiae Fructus
Strychni Semen
Thalictri Glandulosissimi Et
Hordei Fructus Germinatus
Rhododendri Daurici Folium
Viticis Fructus
Lunulatae Herba
Ranunculi Ternati Radix
Myrrha
Rose Rugosae Flos
Mume Flos
Actinidia Chinensis Planch
Buddlejae Flos
Dioscoreae Septemlo Bae Rhizoma
Ecliptae Herba
Cortex Moutan
Viticis Cannabifoliae Fructus
Momordicae Semen
Chaenomeles Sinensis (Thouin) Koehne
Oroxyli Semen
Gossampiniflos
Caulis Akebiae
Aucklandiae Radix
Equiseti Hiemalis Herba
Et Radix Patriniae Rhizoma
Fructus Carotae
Adenophprae Ae Radix
Celastri Orbiculati Fructus
Schisandrae Sphenantherae Fructus
Rhododendronmolle
Fructus Arctii
Millettiae Speciosae Radix
Achyranthis Bidentatae Radix
Oryzae Glutinosae Radix
Fructus Ligustri Lucidi
Nodus Nelumbinis Rhizomatis
Sterculiae Lychnophorae Semen
Eupatorium Fortunei Turcz
Eriobotryae Folium
Fritillariaeussuriensis Bulbus
Pollen Typhae
Flemingia Prostrata Roxb
Semen Euphorbiae
Homalomena Occulta (Lour.) Schott
Gomphrenae Globosae Flos Seu Herba
Semen Pharbitidis
Peucedani Radix
Euryales Semen
Rubia Cordifolia
Notopterygii Rhizoma Et Radix
Gentiana Macrophylla Pall
Fraxini Cortex
Indigo Naturalis
Caulis Sinomenii
Canarii Fructus
Artemisia Annua L.
Citri Reticulatae Pericarpium Viride
Celosiae Semen
Swertiae Mileensis Herba
Dianthi Herba
Bistortae Rhizoma
Panax Ginseng C. A. Mey.
Ginseng Folium
Cistanches Herba
Myristicae Semen
Cinnanmomi Cortex
Olibanun
Allium Azureum Ledeb.
Prinsepiae Nux
Saururi Herba
Sparganii Rhizoma
Panax Notoginseng (Burk.) F. H. Chen Ex C. Chow
Notoginseng Flos
Mori Cortex
Herba Taxilli
Mori Fructus
Mori Follum
Ramulus Mori
Hippophae Fructus
Astragali Cpmplanatisemen
Amomum Aurantiacum H.T.Tsai Et S.W.Zhao
Pseudobulbus Cremastrae Seu Pleiones
Sophorae Tonkinensis Radix Et Rhizome
Kaempferiae Rhizoma
DIOSCOREAE RHIZOMA
Crataegi Folium
CORNI FRUCTUS
Phytolaccae Radix
Cnidii Fructus
Belamcandae Rhizome
Rhizome Of Whiteback Greenbrier
Cimicifugae Rhizoma
Zingiber Officinale Roscoe
Mahoniae Eadix
Mahoniae Folum
Acoritataninowii Rhizoma
Salviae Chinensis Herba
Granati Pericarpium
Selaginella Doederleinii Hieron
Pyrrosiae Folium
Quisqualis Indica
Kaki Calyx
Rehmanniae Radix Praeparata
Gnaphalii Affinis Herba
Silybum Marianum
Polygoni Orientalis Fructus
Ilicis Purpureae Folium
Pine Pollen
Semen Pini Koraiensis
Styrax
Ziziphi Spinosae Semen
Semen Aesculi
Pseudostellariae Radix
Santalum Album L.
Persicae Semen
Asparagi Radix
Trichosanthis Radix
Semiaquilegiae Radix
Arisaematis Rhizoma
Saussureae Involucratae Herba
Caulis Aristolochiae
Herba Clematidis Aethusaefoliae
Lepidii Semen Descurainiae Semen
Bolbostemae Paniculati Bulbus
Smilacis Glabrae Rhixoma
Pseudolaricis Cortex
Cuscutae Semen
Cotyledon Fimbriata Turcz.
Vaccariae Semen
Radix Clematidis
Potentillae Chinensis Herba
Cayratiae Japomicae Herba
Mume Fructus
Linderae Radix
Sapindi Mukorossi Semen
Sapindi Mukorossiperic Arpium
Evodiae Fructus
Semen Firmianae
Tamaricis Cacumen
Croci Stigma
Panacis Quinquefolii Radix
Siegesbeckiae Herba
Asari Radix Et Rhizoma
Prunellae Spica
CORYDALIS DECUMBENTIS RHIZOMA
Agrimonia Eupatoria
Curculiginis Rhizome
Veronicae Peregrinae Herba
Abrus Precatorius L.
Cyperi Rhizoma
Cortex periplocae Radicis
Cymbopon Citratus(D C.) Stapf
Moslae Herba
Citri Fructus
Foeniculi Fructus
Herba Cirsii
Stachyurimedulla Helwingiaemedulla
ALLII MACROSTEMONIS BULBUS
Magnoliae Flos
Radix Cynanchi Paniculati
Dipsaci Radix
Hemerocallis Radix
Figwort Root
Inulae Flos
Rhizoma Seu Herba Aristolochiae Mollissimae
Bruceae Fructus
Commelinae Herba
Semen Lini
Corydalis Rhizoma
Flos Genkwa
Coriandri Sativi Herba
Daturae Flos
Chrysanthemi Indici Flos
Solidaginis Herba
Fritillariae Pallidiflorae Bulbus
Leonuri Herba
Alpiniae Oxyphyliae Fructus
Coicis Semen
Artemisiae Scopariae Herba
Gypsophila Licentiana Hand.-Mazz.
Ginkgo Folium
Epimrdii Herba
Papaveris Pericarpium
Phyllanthi Fructus
Houttuyniae Herba
Echinopsis Radix
Maydis Seigma
Polygonati Odorati Rhizoma
Curcumae Radix
Semen Pruni
Akebiae Frucyus
ROSAE CHINENSIS FLOS
Coriolus
Gleditsiae Spina
Lycopi Herba
Euphorbiae Helioscopiae Herba
Fritillariae Thunbrgii Bulbus
Anemarrhenae Rhizoma
Gardeniae Fructus
Hoveniae Dulcis Semen
Aurantii Fructus
Aurantii Fructus Immaturus
Herba Sarcandrae
Gleditsiae Fructus Abnormalis
Bomboo Juice
Boehmeriae Rhizoma Et Radix
ARNEBIAE RADIX
Violsse Herba
Peucedanidecursivi Radix
Perilla Frutescens
Perillae Fructus
Asteris Radix Et Rhizoma

## Sheet: Sheet2
Chinese name	Latin name		Chinese name
矮地茶	Ardisiae Japonicae Herba		矮地茶
艾叶	Artemisiae Argyi Folium		艾叶
安息香	Benzoinum		安息香
八角茴香	Anisi Stellati Fructus		八角茴香
八角莲	#N/A		八角莲
巴豆	Crotonis Fructus		巴豆
巴戟天	Morindae Officinalis Radix		巴戟天
菝葜	Smilacis Chinae Rhizoma		菝葜
白扁豆	Lablab Semen Album		白扁豆
白附子	Typhonii Rhizoma		白附子
白果	Ginkgo Semen		白果
白花蛇舌草	#N/A		白花蛇舌草
白及	Bletillae Rhizoma		白及
白蔹	Ampelopsis Radix		白蔹
白毛夏枯草	#N/A		白毛夏枯草
白茅根	Imperatae Rhizoma		白茅根
白前	Cynanchi Stauntonii Rhizoma Et Radix		白前
白屈菜	Chelidonii Herba		白屈菜
白芍	Paeoniae Radix Alba		白芍
白术	Atractylodis Macrocephalae Rhizoma		白术
白头翁	Pulsatillae Radix		白头翁
白薇	Cynanchi Atrati Radix Et Rhizoma		白薇
白鲜皮	Dictamni Cortex		白鲜皮
白药子	#N/A		白药子
白芷	Angelicae Dahuricae Radix		白芷
百部	Stemonae Radix		百部
百合	Lilii Bulbus		百合
柏子仁	Platycladi Semen		柏子仁
败酱草	#N/A		败酱草
斑蝥	Mylabris		斑蝥
板蓝根	Isatidis Radix		板蓝根
半边莲	Lobeliae Chinensis Herba		半边莲
半夏	Pinelliae Rhizoma		半夏
半枝莲	Scutellariae Barbatae Herba		半枝莲
薄荷	Menthae Haplocalycis Herba		薄荷
北豆根	Menispermi Rhizoma		北豆根
北刘寄奴	Siphonostegiae Herba		北刘寄奴
北沙参	Glehniae Radix		北沙参
北五味子	#N/A		北五味子
荜茇	Piperis Longi Fructus		荜茇
荜澄茄	Litseae Fructus		荜澄茄
萹蓄	Polygoni Avicularis Herba		萹蓄
扁豆花	#N/A		扁豆花
槟榔	Arecae Semen		槟榔
布渣叶	Microctis Folium		布渣叶
蚕沙	#N/A		蚕沙
苍耳子	Xanthii Fructus		苍耳子
苍术	Atractylodis Rhizoma		苍术
草苁蓉	#N/A		草苁蓉
草果	Tsaoko Fructus		草果
草乌	Aconitum Kusnezoffii Reichb		草乌
侧柏叶	Platycladi Cacumen		侧柏叶
柴胡	Bupleuri Radix		柴胡
常山	Dichroae Radix		常山
车前草	Plantaginis Herba		车前草
车前子	Plantaginis Semen		车前子
沉香	Aqyilariae Lignum Restnatum		沉香
陈皮	Citri Reticulatae Pericarpium		陈皮
赤芍	Paeoniae Rubra Radix		赤芍
茺蔚子	Leonuri Fructus		茺蔚子
臭梧桐	#N/A		臭梧桐
楮实子	Broussonetiae Fructus		楮实子
川贝母	Fritiliariae Cirrhosae Bulbus		川贝母
川槿皮	#N/A		川槿皮
川楝子	Toosendan Fructus		川楝子
川木通	Clematidis Armandii Caulis		川木通
川牛膝	Cyathulae Radix		川牛膝
川射干	Iridis Tectori Rhizoma		川射干
川乌	Aconiti Radix		川乌
川芎	Chuanxiong Rhizoma		川芎
穿心莲	Andrographis Herba		穿心莲
垂盆草	Sedi Herba		垂盆草
椿皮	Ailanthi Cortex		椿皮
葱白	#N/A		葱白
大风子	#N/A		大风子
大黄	Rhei Radix Et Rhizome		大黄
大蓟	Cirsii Japonici Herba		大蓟
大青叶	Isatidis Folium		大青叶
大蒜	Allii Sativi Bulbus		大蒜
大血藤	Sargentodoxae Caulis		大血藤
大枣	Jujubae Fructus		大枣
大皂荚	#N/A		大皂荚
玳玳花	#N/A		玳玳花
丹参	Salviae Miltiorrhizae Radix Et Rhizoma		丹参
淡豆豉	Sojae Semen Praeparatum		淡豆豉
当归	Angelicae Sinensis Radix		当归
党参	Codonopsis Radix		党参
刀豆	Canavaliae Semen		刀豆
倒扣草	#N/A		倒扣草
地耳草	#N/A		地耳草
地枫皮	Illicii Cortex		地枫皮
地肤子	Kochiae Fructus		地肤子
地骨皮	Lycii Cortex		地骨皮
地锦草	Euphorbiae Humifusae Herba		地锦草
地榆	Sanguisorbae Radix		地榆
灯心草	Junci Medulla		灯心草
灯盏细辛	Erigerontis Herba		灯盏细辛
丁香	Caryophylliflos		丁香
冬虫夏草	Corayceps		冬虫夏草
冬瓜皮	Benincasae Exocarpium		冬瓜皮
冬瓜子	#N/A		冬瓜子
冬葵果	Malvae Fructus		冬葵果
豆蔻	Amomi Fructus Rotundus		豆蔻
独活	Angelicae Pubescentis Radix		独活
杜仲	Eucommiae Cortex		杜仲
杜仲叶	Eucommiae Folium		杜仲叶
断血流	Clinopodii Herba		断血流
莪术	Curcumae Rhizoma		莪术
鹅不食草	Centipedae Herba		鹅不食草
儿茶	Catechu		儿茶
番泻叶	Sennae Folium		番泻叶
翻白草	Potentillae Discoloris Herba		翻白草
防风	Saposhnikoviae Radix		防风
防己	Stephaniae Tetrandrae Radix		防己
粉萆薢	Dioscoreae Hypoglaucae Rhizoma		粉萆薢
凤尾草	#N/A		凤尾草
凤仙透骨草	#N/A		凤仙透骨草
凤眼草	#N/A		凤眼草
佛手	Citri Sarcodactylis Fructus		佛手
茯苓	Poria		茯苓
浮萍	Spirodelae Herba		浮萍
附子	Aconiti Lateralis Radix Praeparata		附子
覆盆子	Rubi Fructus		覆盆子
甘草	Glycyrrhizae Radix Et Rhizoma		甘草
甘松	Nardostachyos Radix Et Rhizoma		甘松
干姜	Zingiberis Rhizoma		干姜
高良姜	Alpiniae Officinarum Rhizome		高良姜
藁本	Radix et Rhizoma Ligustici		藁本
葛根	Puerariae Lobatae Radix		葛根
葛花	#N/A		葛花
功劳木	Mahoniae Caulis		功劳木
钩藤	Uncariae Ramulus Cumuncis		钩藤
枸骨叶	Ilicis Cornutae Folium		枸骨叶
枸杞子	Lycii Fructus		枸杞子
谷精草	Eriocauli Flos		谷精草
骨碎补	Drynariae Rhizoma		骨碎补
瓜蒂	#N/A		瓜蒂
瓜蒌	Trichosanthes Fructus		瓜蒌
关黄柏	Phellodendri Amurensis Cortex		关黄柏
贯叶金丝桃	Hyperici Perforati Herba		贯叶金丝桃
贯众	#N/A		贯众
广藿香	Pogostemon Benth.		广藿香
广枣	Choerospondiatis Fructus		广枣
鬼箭羽	#N/A		鬼箭羽
鬼针草	#N/A		鬼针草
桂枝	Cinnamomi Ramulus		桂枝
海参	#N/A		海参
海风藤	Piperis Kadsurae Caulis		海风藤
海金沙	Lygodii Spora		海金沙
海桐皮	#N/A		海桐皮
海藻	Sargassum		海藻
蒿本	#N/A		蒿本
诃子	Chebulae Fructus		诃子
荷叶	Nelumbinis Folium		荷叶
核桃仁	Juglandis Semen		核桃仁
鹤虱	Carpesii Fructus		鹤虱
黑豆	Sojae Semen Nigrum		黑豆
黑老虎	#N/A		黑老虎
黑芝麻	Sesami Semen Nigrum		黑芝麻
红参	Ginsen Radix Et Rhizoma Rubra		红参
红花	Carthami Flos		红花
红芪	Hedysari Radix		红芪
厚朴	Magnolia Officinalis Cortex．		厚朴
胡黄连	Picrorhizae Rhizoma		胡黄连
胡椒	Piperis Fructus		胡椒
胡芦巴	Trigonellae Semen		胡芦巴
槲寄生	Visci Herba		槲寄生
虎耳草	#N/A		虎耳草
虎杖	Polygoni Cuspidati Rhizoma Et Radix		虎杖
花椒	Zanthoxyli Pericarpium		花椒
花生衣	#N/A		花生衣
化橘红	Citri Grandis Exocarpium		化橘红
槐花	Sophora Flos		槐花
槐角	Sophorae Fructus		槐角
黄柏	Phellodendri Chinrnsis Cortex		黄柏
黄精	Polygonati Rhizoma		黄精
黄连	Coptidis Rhizoma		黄连
黄芪	Astragali Radix		黄芪
黄芩	Scutellariae Radix		黄芩
黄药子	#N/A		黄药子
火麻仁	Cannabis Fructus		火麻仁
鸡骨草	Abri Herba		鸡骨草
鸡冠花	Celosia Cristatae Flos		鸡冠花
鸡屎藤	#N/A		鸡屎藤
鸡血藤	Spatholobi Caulis		鸡血藤
积雪草	Centellae Herba		积雪草
急性子	Impatientis Semen		急性子
蒺藜	Tribulifructus		蒺藜
荠菜	#N/A		荠菜
姜黄	Curcumaelongae Rhizoma		姜黄
降香	Dalbergiae Odoriferae Lignum		降香
绞股蓝	#N/A		绞股蓝
金沸草	Inulae Herba		金沸草
金果揽	#N/A		金果揽
金莲花	#N/A		金莲花
金钱草	Lysimachiae Herba		金钱草
金荞麦	Fagopyri Dibotryis Rhizoma		金荞麦
金银花	Lonicerae Japonicae Flos		金银花
金樱子	Rosae Laevigatae Fructus		金樱子
金盏菊花	#N/A		金盏菊花
锦灯笼	Physalis Calyxseuf Ructus		锦灯笼
京大戟	Euphorbiae Pekinensis Radix		京大戟
荆芥	Schizonepetae Herba		荆芥
荆芥穗	Schizoneptae Spica		荆芥穗
景天三七	#N/A		景天三七
韭菜子	Allii Tuberosi Semen		韭菜子
桔梗	Platycodonis Radix		桔梗
菊花	Chrysanthemi Flos		菊花
菊苣	Cichorii Herba Cichorii Radix		菊苣
橘红	Citri Exocarpium Rubrum		橘红
橘络	#N/A		橘络
橘叶	#N/A		橘叶
卷柏	Selaginellae Herba		卷柏
决明子	Cassiae Semen		决明子
苦参	Sophorae Flavescentis Radix		苦参
苦地丁	Corydalis Bungeanae Herba		苦地丁
苦丁茶	#N/A		苦丁茶
苦楝皮	Meliae Cortex		苦楝皮
苦楝子	#N/A		苦楝子
苦杏仁	Armeniacae Semen Amarum		苦杏仁
款冬花	Farfarae Flos		款冬花
昆布	laminariae Thallus Eckloniae Thallus		昆布
辣椒	Capsici Fructus		辣椒
莱菔子	Raphani Semen		莱菔子
老鹳草	Erodii Herba Geranii Herba		老鹳草
了哥王根	#N/A		了哥王根
雷公藤	#N/A		雷公藤
雷丸	Omphalia		雷丸
荔枝核	Litchi Semen		荔枝核
连钱草	Glechomae Herba		连钱草
连翘	Forsythiae Fructus		连翘
莲房	Nelumbinis Receptaculum		莲房
莲须	Nelumbinis Stamen		莲须
莲子心	Nelumbinis Plumula		莲子心
两面针	Zanthoxylum Nitidum		两面针
两头尖	Anemones Raddeanae Rhizoma		两头尖
蓼大青叶	Polygoni Tinctorii Foliu		蓼大青叶
灵芝	Ganoderma		灵芝
凌霄花	Campsis Flos		凌霄花
零陵香	#N/A		零陵香
龙胆	Gentianae Radix Et Rhozima		龙胆
龙葵	#N/A		龙葵
漏芦	Rhapontici Radix		漏芦
芦根	Phragmitis Rhizoma		芦根
芦荟	Aloe		芦荟
鹿衔草	Pyrolae Herba		鹿衔草
路路通	Liquidambaris Fructus		路路通
罗布麻叶	Apocyniveneti Folium		罗布麻叶
罗汉果	Siraitiae Fructus		罗汉果
络石藤	Trachelospermumjasminoides		络石藤
绿豆	#N/A		绿豆
葎草	#N/A		葎草
麻黄	Ephedra Herba		麻黄
麻黄根	Ephedrae Radix Et Rhizoma		麻黄根
马鞭草	Verbenae Herb		马鞭草
马勃	Lasiosphaera Calvatia		马勃
马齿苋	Portulacae Herba		马齿苋
马兜铃	#N/A		马兜铃
马钱子	Strychni Semen		马钱子
马尾莲	#N/A		马尾莲
麦芽	Hordei Fructus Germinatus		麦芽
满山红	Rhododendri Daurici Folium		满山红
蔓荆子	Viticis Fructus		蔓荆子
猫眼草	#N/A		猫眼草
猫爪草	Ranunculi Ternati Radix		猫爪草
没药	Myrrha		没药
玫瑰花	Rose Rugosae Flos		玫瑰花
梅花	Mume Flos		梅花
猕猴桃根	#N/A		猕猴桃根
密蒙花	Buddlejae Flos		密蒙花
绵萆薢	Dioscoreae Septemlo Bae Rhizoma		绵萆薢
墨旱莲	Ecliptae Herba		墨旱莲
牡丹皮	Moutan Cortex		牡丹皮
牡荆子	#N/A		牡荆子
木鳖子	Momordicae Semen		木鳖子
木瓜	Chaenomeles Fructus		木瓜
木蝴蝶	Oroxyli Semen		木蝴蝶
木棉花	Gossampiniflos		木棉花
木通	Akebiae Caulis		木通
木香	Aucklandiae Radix		木香
木贼	Equiseti Hiemalis Herba		木贼
墓头回	#N/A		墓头回
南鹤虱	Carotae Fructus		南鹤虱
南沙参	Adenophpraeae Radix		南沙参
南蛇藤果	#N/A		南蛇藤果
南五味子	Schisandrae Sphenantherae Fructus		南五味子
闹羊花	Rhododenri Mollis Flos		闹羊花
牛蒡子	Arctii Fructus		牛蒡子
牛大力	#N/A		牛大力
牛膝	Achyranthis Bidentatae Radix		牛膝
糯稻根	#N/A		糯稻根
女贞子	Ligustri Lucidi Fructus		女贞子
藕节	Nelumbinis Rhizomatis Nodus		藕节
胖大海	Sterculiae Lychnophorae Semen		胖大海
佩兰	Eupatorii Herba		佩兰
枇杷叶	Eriobotryae Folium		枇杷叶
平贝母	Fritillariaeussuriensis Bulbus		平贝母
蒲黄	Typhae Pollen		蒲黄
千斤拔	#N/A		千斤拔
千金子	Euphorbiae Semen		千金子
千年健	Homalomenae Rhizoma		千年健
千日红	#N/A		千日红
牵牛子	Pharbitidis Semen		牵牛子
前胡	Peucedani Radix		前胡
芡实	Euryales Semen		芡实
茜草	Rubiae Radix Et Rhizoma		茜草
羌活	Notopterygii Rhizoma Et Radix		羌活
秦艽	Gentiana Macrophylla Pall		秦艽
秦皮	Fraxini Cortex		秦皮
青黛	Indigo Naturalis		青黛
青风藤	Sinomenii Caulis		青风藤
青果	Canarii Fructus		青果
青蒿	Artemisiae Annuae Herba		青蒿
青皮	Citri Reticulatae Pericarpium Viride		青皮
青葙子	Celosiae Semen		青葙子
青叶胆	Swertiae Mileensis Herba		青叶胆
瞿麦	Dianthi Herba		瞿麦
拳参	Bistortae Rhizoma		拳参
人参	Ginseng Radix Et Rhizoma		人参
人参叶	Ginseng Folium		人参叶
肉苁蓉	Cistanches Herba		肉苁蓉
肉豆蔻	Myristicae Semen		肉豆蔻
肉桂	Cinnanmomi Cortex		肉桂
乳香	Olibanun		乳香
阮､逋ｽ	#N/A		阮､逋ｽ
蕤仁	Prinsepiae Nux		蕤仁
三白草	Saururi Herba		三白草
三棱	Sparganii Rhizoma		三棱
三七	Notoginseng Radix Et Rhizoma		三七
三七花	#N/A		三七花
桑白皮	Mori Cortex		桑白皮
桑寄生	Taxilli Herba		桑寄生
桑椹	Mori Fructus		桑椹
桑叶	Mori Follum		桑叶
桑枝	Mori Ramulus		桑枝
沙棘	Hippophae Fructus		沙棘
沙苑子	Astragali Cpmplanatisemen		沙苑子
砂仁	Amomi Fructus		砂仁
山慈菇	#N/A		山慈菇
山豆根	Cremastrae Pseudobulbus Pleiones Pseudobulbus		山豆根
山柰	Kaempferiae Rhizoma		山柰
山药	Dioscoreae Rhizoma		山药
山楂叶	Crataegi Folium		山楂叶
山茱萸	Corni Fructus		山茱萸
商陆	Phytolaccae Radix		商陆
蛇床子	Cnidii Fructus		蛇床子
射干	Belamcandae Rhizome		射干
伸筋草	Lycopodii Herba		伸筋草
升麻	Cimicifugae Rhizoma		升麻
生姜	Zingiber Officinale Roscoe		生姜
十大功劳根	#N/A		十大功劳根
十大功劳叶	#N/A		十大功劳叶
石菖蒲	Acoritataninowii Rhizoma		石菖蒲
石见穿	#N/A		石见穿
石榴皮	Granati Pericarpium		石榴皮
石上柏	#N/A		石上柏
石韦	Pyrrosiae Folium		石韦
使君子	Quisqualis Indica		使君子
柿蒂	Kaki Calyx		柿蒂
熟地黄	Rehmanniae Radix Praeparata		熟地黄
鼠曲草	#N/A		鼠曲草
水飞蓟	Silybi Fructus		水飞蓟
水红花子	Polygoni Orientalis Fructus		水红花子
四季青	Ilicis Purpureae Folium		四季青
松花粉	Pine Pollen		松花粉
松子仁	#N/A		松子仁
苏合香	Styrax		苏合香
酸枣仁	Ziziphi Spinosae Semen		酸枣仁
娑罗子	Aesculi Semen		娑罗子
太子参	Pseudostellariae Radix		太子参
檀香	Santalialbilignum		檀香
桃仁	Persicae Semen		桃仁
天冬	Asparagi Radix		天冬
天花粉	Trichosanthis Radix		天花粉
天葵子	Semiaquilegiae Radix		天葵子
天南星	Arisaematis Rhizoma		天南星
天山雪莲	Saussureae Involucratae Herba		天山雪莲
天仙藤	#N/A		天仙藤
铁线透骨草	#N/A		铁线透骨草
葶苈子	Descurainiae Semen Lepidii Semen		葶苈子
土贝母	Bolbostemmatis Rhizoma		土贝母
土茯苓	Smilacis Glabrae Rhixoma		土茯苓
土荆皮	Pseudolaricis Cortex		土荆皮
菟丝子	Cuscutae Semen		菟丝子
瓦松	Orostachyis Fimbriata Herba		瓦松
王不留行	Vaccariae Semen		王不留行
威灵仙	Clematidis Radix Et Rhizoma		威灵仙
委陵菜	Potentillae Chinensis Herba		委陵菜
乌敛莓	#N/A		乌敛莓
乌梅	Mume Fructus		乌梅
乌药	Linderae Radix		乌药
无患子	#N/A		无患子
无患子皮	#N/A		无患子皮
吴茱萸	Euodiae Fructus		吴茱萸
梧桐子	#N/A		梧桐子
西河柳	Tamaricis Cacumen		西河柳
西红花	Croci Stigma		西红花
西洋参	Panacis Quinquefolii Radix		西洋参
豨莶草	Siegesbeckiae Herba		豨莶草
细辛	Asari Radix Et Rhizoma		细辛
夏枯草	Prunellae Spica		夏枯草
夏天无	Corydalis Decumbentis Rhizoma		夏天无
仙鹤草	Agrimonia Eupatoria		仙鹤草
仙茅	Curculiginis Rhizome		仙茅
仙桃草	#N/A		仙桃草
相思子	#N/A		相思子
香附	Cyperi Rhizoma		香附
香加皮	periplocae Cortex		香加皮
香茅	#N/A		香茅
香薷	Moslae Herba		香薷
香橼	Citri Fructus		香橼
小茴香	Foeniculi Fructus		小茴香
小蓟	Cirsii Herba		小蓟
小通草	Stachyurimedulla Helwingiaemedulla		小通草
薤白	Allii Macrostemonis Bulbus		薤白
辛夷	Magnoliae Flos		辛夷
徐长卿	Cynanchi Paniculati Radix Et Rhizoma		徐长卿
续断	Dipsaci Radix		续断
萱草根	#N/A		萱草根
玄参	Scrophulariae Radix		玄参
旋覆花	Inulae Flos		旋覆花
寻骨风	#N/A		寻骨风
鸦胆子	Bruceae Fructus		鸦胆子
鸭跖草	Commelinae Herba		鸭跖草
亚麻子	Lini Semen		亚麻子
延胡索	Corydalis Rhizoma		延胡索
芫花	Genkwa Flos		芫花
芫荽	#N/A		芫荽
洋金花	Daturae Flos		洋金花
野菊花	Chrysanthemi Indici Flos		野菊花
一枝黄花	Solidaginis Herba		一枝黄花
伊贝母	Fritillariae Pallidiflorae Bulbus		伊贝母
益母草	Leonuri Herba		益母草
益智	Alpiniae Oxyphyliae Fructus		益智
薏苡仁	Coicis Semen		薏苡仁
茵陈	Artemisiae Scopariae Herba		茵陈
银柴胡	Stellartae Radix		银柴胡
银杏叶	Ginkgo Folium		银杏叶
淫羊藿	Epimrdii Herba		淫羊藿
罂粟壳	Papaveris Pericarpium		罂粟壳
余甘子	Phyllanthi Fructus		余甘子
鱼腥草	Houttuyniae Herba		鱼腥草
禹州漏芦	Echinopsis Radix		禹州漏芦
玉米须	#N/A		玉米须
玉竹	Polygonati Odorati Rhizoma		玉竹
郁金	Curcumae Radix		郁金
郁李仁	Semen Pruni		郁李仁
预知子	Akebiae Frucyus		预知子
月季花	Rosae Chinensis Flos		月季花
云芝	Coriolus		云芝
皂角刺	Gleditsiae Spina		皂角刺
泽兰	Lycopi Herba		泽兰
泽漆	#N/A		泽漆
浙贝母	Fritillariae Thunbrgii Bulbus		浙贝母
知母	Anemarrhenae Rhizoma		知母
栀子	Gardeniae Fructus		栀子
枳椇子	#N/A		枳椇子
枳壳	Aurantii Fructus		枳壳
枳实	Aurantii Fructus Immaturus		枳实
肿节风	Herba Sarcandrae		肿节风
猪牙皂	Gleditsiae Fructus Abnormalis		猪牙皂
竹沥	#N/A		竹沥
苎麻根	#N/A		苎麻根
紫草	ARNEBIAE RADIX		紫草
紫花地丁	Violsse Herba		紫花地丁
紫花前胡	Peucedanidecursivi Radix		紫花前胡
紫苏	#N/A		紫苏
紫苏子	Perillae Fructus		紫苏子
紫菀	Asteris Radix Et Rhizoma		紫菀
	#N/A
	#N/A
	#N/A
